# Supplementary material for: Sandwich-Type Electrochemical Aptasensor with Supramolecular Architecture for Prostate-Specific Antigen
Source: Molecules. 2024 Oct 5;29(19):4714. doi: 10.3390/molecules29194714 (PMC11478330; doi:10.3390/molecules29194714)
Supplement: Supplementary file 1 [file molecules-29-04714-s001.zip]

Archive with 1 entries (1 files):
- molecules-3158779-supplementary.pdf
